# Supplementary material for: Influence of Magnetic Field Strength on Intravoxel Incoherent Motion Parameters in Diffusion MRI of the Calf
Source: Tomography. 2024 May 17;10(5):773–88. doi: 10.3390/tomography10050059 (PMC11126135; doi:10.3390/tomography10050059)
Supplement: Supplementary file 1 [file tomography-10-00059-s001.zip]

Archive with 3 entries (3 files):
- Levenberg¿CMarquardt fits.pdf
- Supplemental_Information_Liver.m
- Supplemental_Information_Musle.m
